# Supplementary material for: Comparative Analysis of Root Microbiomes of Rice Cultivars with High and Low Methane Emissions Reveals Differences in Abundance of Methanogenic Archaea and Putative Upstream Fermenters
Source: mSystems. 2020 Feb 18;5(1):e00897-19. doi: 10.1128/mSystems.00897-19 (PMC7029222; doi:10.1128/mSystems.00897-19)
Supplement: DATA SET S1 [file mSystems.00897-19-sd001.xlsx]

## Sheet: Sheet1
OTU_ID	Compartment	Cluster	baseMean	estimate	stderror	statistic	p.value	p.adjusted	Kingdom	Phylum	Class	Order	Family	Genus	Species	FAPROTAX assigned traits
919487	Rhizosphere	6	4.03211	0.893369	0.270147	10.6662	0.00109112	0.0361159	Bacteria	Actinobacteria	Actinobacteria	Actinomycetales	Nocardioidaceae	unclassified	unclassified	NA
771082	Rhizosphere	1	17.7627	1.51013	0.256698	33.9926	5.53215e-09	1.99821e-05	Bacteria	Bacteroidetes	Bacteroidia	Bacteroidales	BA008	unclassified	unclassified	none
139580	Rhizosphere	2	9.56529	1.37659	0.383119	12.1107	0.000501323	0.0213033	Archaea	Euryarchaeota	Methanomicrobia	Methanocellales	Methanocellaceae	Methanocella	unclassified	NA
810959	Rhizosphere	6	61.2231	0.501237	0.13462	13.6577	0.000219342	0.0136597	Bacteria	Actinobacteria	Actinobacteria	Actinomycetales	Intrasporangiaceae	Phycicoccus	unclassified	NA
612403	Rhizosphere	6	2.72099	1.18083	0.3646	9.67762	0.00186526	0.0494408	Bacteria	Gemmatimonadetes	Gemmatimonadetes	unclassified	unclassified	unclassified	unclassified	NA
141531	Rhizosphere	5	22.3826	-0.950162	0.256541	12.8516	0.000337189	0.0169895	Bacteria	Proteobacteria	Betaproteobacteria	Burkholderiales	Comamonadaceae	unclassified	unclassified	NA
4464809	Rhizosphere	2	97.8357	0.863621	0.172572	23.7556	1.09375e-06	0.000623265	Bacteria	Acidobacteria	Acidobacteria-6	iii1-15	unclassified	unclassified	unclassified	NA
3288891	Rhizosphere	2	10.4023	1.7355	0.32804	26.7879	2.27053e-07	0.000164023	Bacteria	Bacteroidetes	Bacteroidia	Bacteroidales	unclassified	unclassified	unclassified	NA
1037111	Rhizosphere	6	7.7118	0.734742	0.213001	11.5861	0.000664466	0.0260875	Bacteria	Bacteroidetes	[Saprospirae]	[Saprospirales]	Chitinophagaceae	Flavisolibacter	unclassified	NA
927380	Rhizosphere	2	3.46197	0.932044	0.263329	12.672	0.000371177	0.0178759	Bacteria	Planctomycetes	Phycisphaerae	WD2101	unclassified	unclassified	unclassified	NA
918840	Rhizosphere	6	49.9601	0.311404	0.0971126	10.1899	0.00141211	0.0430675	Bacteria	Actinobacteria	Actinobacteria	Actinomycetales	Pseudonocardiaceae	Pseudonocardia	unclassified	NA
870223	Rhizosphere	6	6.13267	0.683119	0.183215	13.6679	0.000218156	0.0136597	Bacteria	Actinobacteria	Actinobacteria	Actinomycetales	Nakamurellaceae	unclassified	unclassified	none
729145	Rhizosphere	1	30.3913	0.497654	0.12212	16.1717	5.7851e-05	0.00549889	Bacteria	Acidobacteria	Solibacteres	Solibacterales	Solibacteraceae	Candidatus Solibacter	unclassified	NA
257302	Rhizosphere	2	3.92194	1.07726	0.334573	10.1073	0.00147682	0.0440849	Bacteria	Proteobacteria	Alphaproteobacteria	Sphingomonadales	Sphingomonadaceae	unclassified	unclassified	NA
361662	Rhizosphere	4	11.5249	-0.943196	0.244387	14.3937	0.000148296	0.0107129	Bacteria	Proteobacteria	Betaproteobacteria	Gallionellales	Gallionellaceae	Gallionella	unclassified	NA
1145860	Rhizosphere	1	4.20434	0.715819	0.223514	10.5844	0.00114043	0.0367789	Archaea	Crenarchaeota	MCG	pGrfC26	unclassified	unclassified	unclassified	NA
916311	Rhizosphere	1	4.83752	1.131	0.259485	18.4134	1.77804e-05	0.00267595	Bacteria	Cyanobacteria	Nostocophycideae	Nostocales	Nostocaceae	unclassified	unclassified	NA
585949	Rhizosphere	1	20.8777	1.78046	0.380222	17.8653	2.37102e-05	0.00305862	Bacteria	Proteobacteria	Deltaproteobacteria	Desulfovibrionales	Desulfovibrionaceae	Desulfovibrio	unclassified	sulfate_respiration / respiration_of_sulfur_compounds
570900	Rhizosphere	1	4.32345	1.11715	0.318861	11.4977	0.000696808	0.0270528	Bacteria	BRC1	PRR-11	unclassified	unclassified	unclassified	unclassified	NA
829953	Rhizosphere	2	18.835	1.1023	0.316999	11.1634	0.000834284	0.029836	Bacteria	Spirochaetes	Spirochaetes	Spirochaetales	Spirochaetaceae	Treponema	unclassified	NA
112889	Rhizosphere	2	8.76845	0.645647	0.176683	12.9513	0.000319703	0.0169895	Bacteria	Chloroflexi	Anaerolineae	Anaerolineales	Anaerolinaceae	Anaerolinea	unclassified	none
238704	Rhizosphere	5	6.0407	-0.689199	0.218298	9.7094	0.00183328	0.0494408	Bacteria	Planctomycetes	OM190	agg27	unclassified	unclassified	unclassified	NA
997544	Rhizosphere	6	10.2966	0.574401	0.178621	10.1265	0.00146149	0.0439908	Bacteria	Bacteroidetes	[Saprospirae]	[Saprospirales]	Chitinophagaceae	Flavisolibacter	unclassified	NA
244241	Rhizosphere	3	8.52348	-0.869354	0.193278	19.7223	8.95483e-06	0.00190264	Bacteria	Proteobacteria	Alphaproteobacteria	Rhodospirillales	Rhodospirillaceae	unclassified	unclassified	NA
1092163	Rhizosphere	4	2.39778	1.34415	0.368703	12.4897	0.0004092	0.0184754	Bacteria	Gemmatimonadetes	Gemm-3	unclassified	unclassified	unclassified	unclassified	NA
243306	Rhizosphere	1	31.8063	0.935773	0.217515	18.096	2.10048e-05	0.00291805	Bacteria	Proteobacteria	Deltaproteobacteria	Desulfovibrionales	Desulfovibrionaceae	Desulfovibrio	unclassified	sulfate_respiration / respiration_of_sulfur_compounds
4295903	Rhizosphere	1	2.95329	1.5787	0.342173	22.1684	2.49745e-06	0.000812847	Bacteria	Firmicutes	Clostridia	Clostridiales	unclassified	unclassified	unclassified	NA
1933407	Rhizosphere	6	9.90677	0.58914	0.178751	10.6769	0.0010848	0.0361159	Bacteria	Gemmatimonadetes	Gemmatimonadetes	unclassified	unclassified	unclassified	unclassified	NA
735782	Rhizosphere	5	27.5696	-0.406888	0.10925	13.5942	0.00022689	0.0138903	Bacteria	Acidobacteria	[Chloracidobacteria]	RB41	unclassified	unclassified	unclassified	NA
160655	Rhizosphere	2	11.2735	1.47729	0.403958	13.0467	0.000303823	0.0167287	Bacteria	Proteobacteria	Epsilonproteobacteria	Campylobacterales	Helicobacteraceae	unclassified	unclassified	NA
833216	Rhizosphere	4	17.7155	0.776197	0.241276	10.2228	0.00138716	0.0430675	Bacteria	Firmicutes	Clostridia	Clostridiales	Lachnospiraceae	Coprococcus	unclassified	NA
813418	Rhizosphere	6	41.533	0.687893	0.155455	18.6108	1.6031e-05	0.00251756	Bacteria	Proteobacteria	Alphaproteobacteria	Sphingomonadales	Sphingomonadaceae	Novosphingobium	unclassified	NA
4348693	Rhizosphere	2	37.8049	0.635129	0.151279	17.2378	3.29813e-05	0.00384285	Bacteria	Chloroflexi	Anaerolineae	SBR1031	A4b	unclassified	unclassified	NA
539912	Rhizosphere	2	7.068	0.894436	0.271617	9.90434	0.0016489	0.0468962	Bacteria	Chloroflexi	Chloroflexi	Chloroflexales	Chloroflexaceae	unclassified	unclassified	NA
817556	Rhizosphere	1	36.7211	0.401733	0.128206	9.76733	0.00177641	0.04898	Bacteria	Proteobacteria	Deltaproteobacteria	Desulfobacterales	Desulfobacteraceae	Desulfococcus	unclassified	NA
620224	Rhizosphere	5	3.53794	-0.700383	0.209331	11.2607	0.000791659	0.0290563	Bacteria	Proteobacteria	Deltaproteobacteria	Syntrophobacterales	Syntrophobacteraceae	unclassified	unclassified	none
586914	Rhizosphere	2	7.94615	1.28209	0.276395	20.8704	4.91427e-06	0.00126788	Bacteria	Proteobacteria	Deltaproteobacteria	Desulfuromonadales	Geobacteraceae	Geobacter	unclassified	iron_respiration
624312	Rhizosphere	6	8.37831	0.583655	0.159688	13.0353	0.000305673	0.0167287	Bacteria	Verrucomicrobia	[Spartobacteria]	[Chthoniobacterales]	[Chthoniobacteraceae]	unclassified	unclassified	NA
208315	Rhizosphere	6	34.4663	1.89218	0.516755	11.2569	0.000793287	0.0290563	Bacteria	Cyanobacteria	Oscillatoriophycideae	Oscillatoriales	Phormidiaceae	Phormidium	unclassified	cyanobacteria / oxygenic_photoautotrophy / photoautotrophy / phototrophy
207957	Rhizosphere	1	7.71361	0.80365	0.243492	10.6064	0.00112694	0.0366713	Bacteria	Gemmatimonadetes	Gemmatimonadetes	Gemmatimonadales	Gemmatimonadaceae	Gemmatimonas	unclassified	NA
588703	Rhizosphere	1	51.8816	0.649941	0.135328	22.4044	2.20862e-06	0.000812847	Bacteria	Proteobacteria	Deltaproteobacteria	Desulfuromonadales	Geobacteraceae	Geobacter	unclassified	iron_respiration
816505	Rhizosphere	6	31.4762	0.692649	0.176901	14.9541	0.000110161	0.00904323	Bacteria	Acidobacteria	Acidobacteria-6	iii1-15	unclassified	unclassified	unclassified	NA
816501	Rhizosphere	4	35.757	-0.822562	0.226781	12.331	0.000445496	0.0196236	Bacteria	Proteobacteria	Betaproteobacteria	unclassified	unclassified	unclassified	unclassified	NA
578431	Rhizosphere	1	9.09144	0.935116	0.296028	9.94025	0.00161703	0.0467258	Bacteria	NKB19	unclassified	unclassified	unclassified	unclassified	unclassified	NA
271056	Rhizosphere	1	50.0357	1.14255	0.267482	16.6006	4.6136e-05	0.00450387	Bacteria	Firmicutes	Clostridia	Clostridiales	Veillonellaceae	unclassified	unclassified	none
3468909	Rhizosphere	3	21.5231	-0.42806	0.119615	12.694	0.000366838	0.0178759	Bacteria	Gemmatimonadetes	Gemmatimonadetes	N1423WL	unclassified	unclassified	unclassified	NA
547017	Rhizosphere	4	18.5093	0.786986	0.249018	9.84913	0.00169912	0.0475754	Bacteria	Firmicutes	Clostridia	Clostridiales	Veillonellaceae	unclassified	unclassified	none
1072787	Rhizosphere	6	119.985	0.464581	0.125551	13.499	0.00023869	0.0143691	Bacteria	Proteobacteria	Gammaproteobacteria	Xanthomonadales	Xanthomonadaceae	unclassified	unclassified	NA
91695	Rhizosphere	6	10.1849	0.717291	0.204375	11.4233	0.000725286	0.0275086	Bacteria	Planctomycetes	Planctomycetia	Gemmatales	Isosphaeraceae	unclassified	unclassified	NA
580203	Rhizosphere	1	15.3761	1.04004	0.263379	14.7372	0.000123584	0.00991972	Bacteria	Acidobacteria	Acidobacteriia	Acidobacteriales	Koribacteraceae	unclassified	unclassified	NA
862250	Rhizosphere	1	5.27341	0.750573	0.233281	10.0232	0.00154582	0.0453943	Bacteria	Planctomycetes	Phycisphaerae	WD2101	unclassified	unclassified	unclassified	NA
4480305	Rhizosphere	4	21.743	1.19156	0.3176	13.2986	0.000265599	0.0152277	Bacteria	Firmicutes	Clostridia	Clostridiales	Veillonellaceae	Sporomusa	unclassified	dark_hydrogen_oxidation / reductive_acetogenesis
591709	Rhizosphere	1	4.22846	0.85373	0.234121	13.2331	0.000275047	0.0155229	Bacteria	Proteobacteria	Deltaproteobacteria	Syntrophobacterales	Syntrophobacteraceae	Syntrophobacter	unclassified	sulfate_respiration / respiration_of_sulfur_compounds
220011	Rhizosphere	5	4.72785	-0.599153	0.172394	12.1195	0.000498961	0.0213033	Bacteria	Proteobacteria	Betaproteobacteria	Ellin6067	unclassified	unclassified	unclassified	NA
317224	Rhizosphere	1	14.0722	0.884746	0.256241	11.8049	0.000590762	0.0238883	Bacteria	Firmicutes	Clostridia	Clostridiales	Christensenellaceae	unclassified	unclassified	NA
542211	Rhizosphere	2	6.68037	0.729719	0.217439	10.715	0.00106273	0.0358747	Bacteria	Chloroflexi	Anaerolineae	Caldilineales	Caldilineaceae	Caldilinea	unclassified	NA
139164	Rhizosphere	6	16.7622	1.04077	0.260375	15.4004	8.69693e-05	0.00766179	Bacteria	[Thermi]	Deinococci	Deinococcales	Deinococcaceae	R18-435	unclassified	NA
584947	Rhizosphere	6	7.66252	0.758291	0.214605	11.6087	0.000656449	0.026056	Bacteria	Proteobacteria	Alphaproteobacteria	Sphingomonadales	Sphingomonadaceae	unclassified	unclassified	NA
583051	Rhizosphere	1	80.4319	0.332745	0.100642	10.8418	0.000992356	0.0343845	Bacteria	Proteobacteria	Deltaproteobacteria	Myxococcales	Myxococcaceae	Anaeromyxobacter	unclassified	NA
746799	Rhizosphere	4	35.0602	0.805816	0.209644	14.0612	0.000176953	0.0118362	Bacteria	Proteobacteria	Alphaproteobacteria	Rhodobacterales	Rhodobacteraceae	Rhodobacter	unclassified	NA
1084157	Rhizosphere	6	36.6789	0.567189	0.125213	20.3403	6.48213e-06	0.0015609	Bacteria	Actinobacteria	Actinobacteria	Actinomycetales	Intrasporangiaceae	unclassified	unclassified	NA
559099	Rhizosphere	1	11.3346	0.923683	0.289746	9.8282	0.00171856	0.0477495	Bacteria	Proteobacteria	Betaproteobacteria	Rhodocyclales	Rhodocyclaceae	Propionivibrio	unclassified	fermentation / chemoheterotrophy
726960	Rhizosphere	2	1.94808	1.58128	0.370388	17.9056	2.32133e-05	0.00305862	Bacteria	Acidobacteria	Solibacteres	Solibacterales	Solibacteraceae	Candidatus Solibacter	unclassified	NA
835594	Rhizosphere	6	24.2187	0.464912	0.134005	11.9156	0.000556666	0.0228486	Bacteria	Proteobacteria	Alphaproteobacteria	Rhizobiales	Bradyrhizobiaceae	Balneimonas	unclassified	NA
706555	Rhizosphere	2	6.24129	1.67669	0.346193	21.6389	3.29116e-06	0.000914436	Archaea	Euryarchaeota	Methanomicrobia	Methanosarcinales	Methanosarcinaceae	Methanosarcina	unclassified	NA
538197	Rhizosphere	2	8.05149	0.856652	0.230556	13.6735	0.000217498	0.0136597	Bacteria	Firmicutes	Clostridia	Clostridiales	Christensenellaceae	unclassified	unclassified	NA
698517	Rhizosphere	5	171.58	-0.327522	0.0859596	14.3526	0.000151574	0.010735	Bacteria	Proteobacteria	Betaproteobacteria	Ellin6067	unclassified	unclassified	unclassified	NA
1058954	Rhizosphere	1	60.9806	0.760167	0.223186	11.1312	0.000848878	0.0300603	Bacteria	Proteobacteria	Betaproteobacteria	Rhodocyclales	Rhodocyclaceae	Propionivibrio	unclassified	fermentation / chemoheterotrophy
592970	Rhizosphere	1	82.5846	0.383345	0.122254	9.68307	0.00185974	0.0494408	Bacteria	Proteobacteria	Deltaproteobacteria	Myxococcales	Myxococcaceae	Anaeromyxobacter	unclassified	NA
849160	Rhizosphere	4	17.4454	1.1941	0.297556	15.6568	7.5941e-05	0.00685747	Bacteria	Firmicutes	Clostridia	Clostridiales	Veillonellaceae	Sporomusa	unclassified	dark_hydrogen_oxidation / reductive_acetogenesis
137789	Rhizosphere	4	27.187	0.854269	0.158512	28.3964	9.88472e-08	8.9259e-05	Bacteria	Acidobacteria	Solibacteres	Solibacterales	unclassified	unclassified	unclassified	NA
823486	Rhizosphere	1	15.5316	0.850829	0.241636	12.0587	0.000515502	0.0216511	Bacteria	Bacteroidetes	Bacteroidia	Bacteroidales	BA008	unclassified	unclassified	none
4424552	Rhizosphere	6	23.4571	0.669944	0.153573	18.6194	1.59591e-05	0.00251756	Bacteria	Acidobacteria	[Chloracidobacteria]	RB41	Ellin6075	unclassified	unclassified	NA
893916	Rhizosphere	6	12.9004	0.55842	0.154406	12.8445	0.000338472	0.0169895	Bacteria	Actinobacteria	Actinobacteria	Actinomycetales	Nakamurellaceae	unclassified	unclassified	none
879040	Rhizosphere	6	17.2046	0.710207	0.210344	11.0084	0.00090699	0.0318063	Bacteria	Proteobacteria	Alphaproteobacteria	Sphingomonadales	Sphingomonadaceae	Kaistobacter	unclassified	NA
1072854	Rhizosphere	2	7.63456	0.669987	0.19003	12.0339	0.000522404	0.0216888	Bacteria	Actinobacteria	Actinobacteria	Actinomycetales	unclassified	unclassified	unclassified	NA
726273	Rhizosphere	1	8.56535	0.575764	0.178032	10.3808	0.00127333	0.0403444	Bacteria	Chloroflexi	Anaerolineae	SJA-15	unclassified	unclassified	unclassified	NA
143216	Rhizosphere	2	3.73093	0.774216	0.245951	9.64698	0.00189663	0.0496118	Bacteria	Chloroflexi	Anaerolineae	WCHB1-50	unclassified	unclassified	unclassified	NA
554950	Rhizosphere	1	22.1372	0.603351	0.16972	12.4909	0.000408936	0.0184754	Bacteria	Acidobacteria	Solibacteres	Solibacterales	unclassified	unclassified	unclassified	NA
3514708	Rhizosphere	2	26.8605	0.883169	0.220638	15.2525	9.40519e-05	0.00790036	Bacteria	Bacteroidetes	Bacteroidia	Bacteroidales	unclassified	unclassified	unclassified	NA
584137	Rhizosphere	4	1.65916	1.93282	0.510839	15.3068	9.13876e-05	0.00785933	Bacteria	Firmicutes	Clostridia	Clostridiales	Lachnospiraceae	unclassified	unclassified	NA
230386	Rhizosphere	2	9.20555	0.870845	0.194803	19.2307	1.15833e-05	0.00209194	Bacteria	Chloroflexi	Anaerolineae	Anaerolineales	Anaerolinaceae	Anaerolinea	unclassified	none
New.ReferenceOTU1889	Rhizosphere	2	35.1973	1.64528	0.286853	28.8152	7.96232e-08	8.9259e-05	Bacteria	Bacteroidetes	[Saprospirae]	[Saprospirales]	Chitinophagaceae	unclassified	unclassified	NA
New.ReferenceOTU1403	Rhizosphere	2	11.2693	1.47561	0.393885	12.7108	0.000363556	0.0178759	Bacteria	Bacteroidetes	Bacteroidia	Bacteroidales	unclassified	unclassified	unclassified	NA
New.ReferenceOTU453	Rhizosphere	4	4.50353	1.03934	0.326047	10.0588	0.00151623	0.0448902	Bacteria	Firmicutes	Clostridia	Clostridiales	unclassified	unclassified	unclassified	NA
New.ReferenceOTU1087	Rhizosphere	4	48.3664	0.686965	0.192977	12.3427	0.000442703	0.0196236	Bacteria	Proteobacteria	Alphaproteobacteria	Rhodospirillales	Rhodospirillaceae	unclassified	unclassified	NA
New.ReferenceOTU2214	Rhizosphere	4	5.3494	2.19624	0.528618	16.8222	4.105e-05	0.00449311	Bacteria	Firmicutes	Clostridia	Clostridiales	Symbiobacteriaceae	Symbiobacterium	unclassified	NA
New.ReferenceOTU855	Rhizosphere	1	4.16642	0.973012	0.310399	10.4546	0.00122344	0.0391069	Bacteria	Spirochaetes	Spirochaetes	Spirochaetales	Spirochaetaceae	HAW-RM37	unclassified	NA
New.ReferenceOTU854	Rhizosphere	5	5.9943	-1.10278	0.252988	18.6718	1.55263e-05	0.00251756	Archaea	Euryarchaeota	Thermoplasmata	E2	unclassified	unclassified	unclassified	NA
New.ReferenceOTU1894	Rhizosphere	4	7.1961	1.3903	0.330657	17.5178	2.84632e-05	0.00343936	Bacteria	Proteobacteria	Deltaproteobacteria	Syntrophobacterales	Syntrophobacteraceae	Syntrophobacter	unclassified	sulfate_respiration / respiration_of_sulfur_compounds
New.ReferenceOTU590	Rhizosphere	1	11.9508	0.811632	0.170193	22.1098	2.57489e-06	0.000812847	unassigned	unassigned	unassigned	unassigned	unassigned	unassigned	unassigned	NA
New.ReferenceOTU281	Rhizosphere	2	79.1736	0.77016	0.203369	13.3661	0.000256214	0.0151712	Bacteria	Chloroflexi	Anaerolineae	GCA004	unclassified	unclassified	unclassified	NA
New.ReferenceOTU549	Rhizosphere	6	2.82684	1.62698	0.357787	19.8769	8.25904e-06	0.00186448	Bacteria	Planctomycetes	Phycisphaerae	WD2101	unclassified	unclassified	unclassified	NA
New.ReferenceOTU1436	Rhizosphere	1	12.1755	1.23974	0.221291	30.7172	2.98506e-08	5.39102e-05	Bacteria	Proteobacteria	Gammaproteobacteria	unclassified	unclassified	unclassified	unclassified	NA
New.ReferenceOTU2007	Rhizosphere	2	16.4302	0.466514	0.130846	12.5091	0.000404981	0.0184754	Bacteria	Chloroflexi	Anaerolineae	Caldilineales	Caldilineaceae	Caldilinea	unclassified	NA
New.ReferenceOTU1352	Rhizosphere	2	97.0902	0.591588	0.188321	9.60861	0.00193667	0.0496118	Bacteria	Chloroflexi	Anaerolineae	SBR1031	SHA-31	unclassified	unclassified	NA
New.ReferenceOTU2810	Rhizosphere	4	6.85522	0.939671	0.25227	14.0844	0.000174788	0.0118362	Bacteria	Planctomycetes	vadinHA49	DH61	unclassified	unclassified	unclassified	NA
New.ReferenceOTU145	Rhizosphere	1	9.19102	1.49477	0.398604	12.9302	0.000323315	0.0169895	Bacteria	Spirochaetes	Spirochaetes	Spirochaetales	Spirochaetaceae	Treponema	unclassified	NA
New.ReferenceOTU968	Rhizosphere	1	16.4485	0.574646	0.152065	14.093	0.000173993	0.0118362	Bacteria	Proteobacteria	Deltaproteobacteria	Myxococcales	Myxococcaceae	Anaeromyxobacter	unclassified	NA
New.ReferenceOTU1516	Rhizosphere	2	3.99376	1.1792	0.269781	17.5109	2.85661e-05	0.00343936	Bacteria	Planctomycetes	Phycisphaerae	WD2101	unclassified	unclassified	unclassified	NA
New.ReferenceOTU161	Rhizosphere	1	3.34842	1.21461	0.338399	12.1335	0.000495243	0.0213033	Bacteria	Chloroflexi	Chloroflexi	Chloroflexales	unclassified	unclassified	unclassified	NA
New.ReferenceOTU187	Rhizosphere	5	11.8717	-0.443112	0.125064	12.5707	0.000391852	0.0183814	Bacteria	Proteobacteria	Betaproteobacteria	unclassified	unclassified	unclassified	unclassified	NA
New.ReferenceOTU982	Rhizosphere	1	18.7619	0.492695	0.156964	9.68008	0.00186276	0.0494408	Bacteria	Chloroflexi	Anaerolineae	H39	unclassified	unclassified	unclassified	NA
New.ReferenceOTU213	Rhizosphere	4	30.9332	1.53846	0.312049	23.5646	1.20788e-06	0.000623265	Bacteria	Bacteroidetes	Bacteroidia	Bacteroidales	Bacteroidaceae	unclassified	unclassified	NA
New.ReferenceOTU214	Rhizosphere	3	7.25664	-0.613052	0.196182	9.6211	0.00192355	0.0496118	Bacteria	Chloroflexi	Anaerolineae	unclassified	unclassified	unclassified	unclassified	NA
New.ReferenceOTU1967	Rhizosphere	3	3.07847	-0.907267	0.268696	10.7871	0.00102211	0.034829	Bacteria	Planctomycetes	Phycisphaerae	WD2101	unclassified	unclassified	unclassified	NA
New.ReferenceOTU1368	Rhizosphere	4	21.777	0.632774	0.170094	13.71	0.000213311	0.0136597	Bacteria	Acidobacteria	Solibacteres	Solibacterales	unclassified	unclassified	unclassified	NA
New.ReferenceOTU200	Rhizosphere	1	11.9841	-0.63156	0.14346	19.5604	9.74669e-06	0.00195584	Bacteria	WS3	PRR-12	GN03	KSB4	unclassified	unclassified	NA
New.ReferenceOTU2043	Rhizosphere	1	16.7921	-0.501923	0.155001	10.2099	0.00139693	0.0430675	Bacteria	Acidobacteria	RB25	unclassified	unclassified	unclassified	unclassified	NA
New.ReferenceOTU31	Rhizosphere	4	9.1265	1.0021	0.257093	14.499	0.000140233	0.0107129	Archaea	[Parvarchaeota]	[Parvarchaea]	YLA114	unclassified	unclassified	unclassified	NA
New.ReferenceOTU1828	Rhizosphere	1	6.15923	1.22053	0.259137	22.6547	1.9388e-06	0.000812847	Bacteria	Proteobacteria	Deltaproteobacteria	Syntrophobacterales	Syntrophobacteraceae	Syntrophobacter	unclassified	sulfate_respiration / respiration_of_sulfur_compounds
New.ReferenceOTU1176	Rhizosphere	2	2.45787	1.12939	0.375573	9.62687	0.00191751	0.0496118	Bacteria	Chlorobi	Ignavibacteria	Ignavibacteriales	Ignavibacteriaceae	unclassified	unclassified	NA
New.ReferenceOTU1553	Rhizosphere	1	66.0918	0.703622	0.208191	11.1702	0.000831234	0.029836	Bacteria	Proteobacteria	Deltaproteobacteria	Syntrophobacterales	Syntrophobacteraceae	Syntrophobacter	unclassified	sulfate_respiration / respiration_of_sulfur_compounds
New.ReferenceOTU2451	Rhizosphere	4	1.99923	1.59089	0.466724	10.8284	0.00099955	0.0343845	Bacteria	Firmicutes	Clostridia	Clostridiales	Veillonellaceae	unclassified	unclassified	none
New.ReferenceOTU835	Rhizosphere	2	20.9941	0.693333	0.190175	12.8435	0.000338662	0.0169895	Bacteria	Chloroflexi	Anaerolineae	SBR1031	oc28	unclassified	unclassified	NA
New.ReferenceOTU1838	Rhizosphere	2	29.391	1.01907	0.233335	18.1406	2.05179e-05	0.00291805	Bacteria	Proteobacteria	Betaproteobacteria	unclassified	unclassified	unclassified	unclassified	NA
New.ReferenceOTU1834	Rhizosphere	2	21.3517	0.817386	0.252531	9.96298	0.00159719	0.0465247	Bacteria	Chloroflexi	Anaerolineae	GCA004	unclassified	unclassified	unclassified	NA
New.ReferenceOTU1150	Rhizosphere	1	108.835	0.962106	0.229826	16.6627	4.46494e-05	0.00450387	Bacteria	Proteobacteria	Gammaproteobacteria	unclassified	unclassified	unclassified	unclassified	NA
New.ReferenceOTU2542	Rhizosphere	1	4.75727	-0.561587	0.17358	10.6514	0.00109987	0.0361159	Bacteria	BRC1	PRR-11	unclassified	unclassified	unclassified	unclassified	NA
New.ReferenceOTU255	Rhizosphere	1	20.6903	0.523425	0.16597	9.66781	0.00187525	0.0494408	Bacteria	Chloroflexi	Anaerolineae	Anaerolineales	Anaerolinaceae	WCHB1-05	unclassified	none
New.ReferenceOTU1634	Rhizosphere	1	8.88181	0.744333	0.179685	16.8905	3.95999e-05	0.00446983	Bacteria	Armatimonadetes	Chthonomonadetes	SJA-22	unclassified	unclassified	unclassified	NA
New.ReferenceOTU1528	Rhizosphere	4	19.1095	0.546864	0.174493	9.71879	0.00182393	0.0494408	Bacteria	Proteobacteria	Deltaproteobacteria	Syntrophobacterales	Syntrophobacteraceae	Syntrophobacter	unclassified	sulfate_respiration / respiration_of_sulfur_compounds
New.ReferenceOTU791	Rhizosphere	4	4.55187	0.88545	0.267095	10.1811	0.00141889	0.0430675	Bacteria	Planctomycetes	Phycisphaerae	WD2101	unclassified	unclassified	unclassified	NA
New.ReferenceOTU2952	Rhizosphere	1	6.6894	1.04216	0.227955	22.0184	2.70049e-06	0.000812847	Bacteria	Proteobacteria	Deltaproteobacteria	Syntrophobacterales	Syntrophobacteraceae	unclassified	unclassified	none
New.ReferenceOTU1463	Rhizosphere	1	4.3704	0.885353	0.279698	10.3452	0.00129815	0.0407731	Bacteria	Proteobacteria	Deltaproteobacteria	Syntrophobacterales	Syntrophobacteraceae	unclassified	unclassified	none
New.ReferenceOTU876	Rhizosphere	1	11.5887	0.893526	0.240306	13.326	0.000261755	0.0152277	Bacteria	Chloroflexi	Anaerolineae	GCA004	unclassified	unclassified	unclassified	NA
New.ReferenceOTU1725	Rhizosphere	1	4.81045	1.78887	0.407015	19.2583	1.14172e-05	0.00209194	Bacteria	Firmicutes	Clostridia	Clostridiales	Veillonellaceae	unclassified	unclassified	none
New.ReferenceOTU1475	Rhizosphere	4	2.75219	1.66827	0.418942	14.4296	0.000145495	0.0107129	Bacteria	Armatimonadetes	SHA-37	unclassified	unclassified	unclassified	unclassified	NA
New.ReferenceOTU1183	Rhizosphere	1	8.00506	1.22951	0.344486	11.7909	0.000595225	0.0238883	Bacteria	Acidobacteria	iii1-8	DS-18	unclassified	unclassified	unclassified	NA
New.ReferenceOTU2570	Rhizosphere	6	4.05226	0.698012	0.219025	9.87728	0.00167332	0.047219	Bacteria	Chloroflexi	Chloroflexi	[Roseiflexales]	[Kouleothrixaceae]	unclassified	unclassified	NA
New.CleanUp.ReferenceOTU72742	Rhizosphere	1	5.34237	0.970096	0.285343	11.4786	0.000704032	0.0270528	Bacteria	Acidobacteria	Acidobacteriia	Acidobacteriales	Koribacteraceae	Candidatus Koribacter	unclassified	NA
New.CleanUp.ReferenceOTU166168	Rhizosphere	6	3.69768	0.897203	0.250886	12.5833	0.00038921	0.0183814	Bacteria	Actinobacteria	Actinobacteria	Actinomycetales	Geodermatophilaceae	Modestobacter	unclassified	NA
New.CleanUp.ReferenceOTU325121	Rhizosphere	1	6.10075	1.18874	0.30224	16.073	6.09468e-05	0.00564462	Bacteria	WPS-2	unclassified	unclassified	unclassified	unclassified	unclassified	NA
New.CleanUp.ReferenceOTU423676	Rhizosphere	1	6.31803	0.876275	0.263391	11.2496	0.000796394	0.0290563	Bacteria	Acidobacteria	Acidobacteria-6	iii1-15	unclassified	unclassified	unclassified	NA
New.CleanUp.ReferenceOTU425799	Rhizosphere	1	2.44675	-1.14576	0.329519	12.8437	0.000338626	0.0169895	Bacteria	Proteobacteria	Deltaproteobacteria	Myxococcales	unclassified	unclassified	unclassified	NA
New.CleanUp.ReferenceOTU549265	Rhizosphere	2	5.09068	1.83619	0.424818	16.6339	4.53332e-05	0.00450387	Bacteria	Chloroflexi	Anaerolineae	GCA004	unclassified	unclassified	unclassified	NA
New.CleanUp.ReferenceOTU564250	Rhizosphere	1	2.83567	1.15967	0.346786	11.4084	0.000731126	0.0275086	Bacteria	Chloroflexi	Anaerolineae	Anaerolineales	Anaerolinaceae	Anaerolinea	unclassified	none
New.CleanUp.ReferenceOTU577896	Rhizosphere	2	2.26755	1.37636	0.366974	14.4713	0.000142313	0.0107129	Bacteria	Acidobacteria	Acidobacteriia	Acidobacteriales	Koribacteraceae	Candidatus Koribacter	unclassified	NA
New.CleanUp.ReferenceOTU603672	Rhizosphere	6	3.01853	1.23957	0.326203	14.4669	0.000142647	0.0107129	Bacteria	Bacteroidetes	Cytophagia	Cytophagales	Cytophagaceae	Hymenobacter	unclassified	NA
New.CleanUp.ReferenceOTU651557	Rhizosphere	6	3.20004	0.851293	0.266426	9.92285	0.0016324	0.0467953	Bacteria	Gemmatimonadetes	Gemmatimonadetes	unclassified	unclassified	unclassified	unclassified	NA
New.CleanUp.ReferenceOTU672379	Rhizosphere	1	8.62217	0.844095	0.204233	16.7132	4.34773e-05	0.00450387	Bacteria	Verrucomicrobia	[Pedosphaerae]	[Pedosphaerales]	Ellin515	unclassified	unclassified	NA
141531	Rhizoplane	NA	237.014	-1.25597	0.335425	11.3958	0.000736093	0.0366206	Bacteria	Proteobacteria	Betaproteobacteria	Burkholderiales	Comamonadaceae	unclassified	unclassified	NA
585949	Rhizoplane	NA	83.351	1.69924	0.424235	12.2507	0.000465077	0.026443	Bacteria	Proteobacteria	Deltaproteobacteria	Desulfovibrionales	Desulfovibrionaceae	Desulfovibrio	unclassified	sulfate_respiration / respiration_of_sulfur_compounds
74124	Rhizoplane	NA	25.724	2.76112	0.537402	21.4288	3.6722e-06	0.000974358	Bacteria	Proteobacteria	Alphaproteobacteria	Ellin329	unclassified	unclassified	unclassified	NA
694856	Rhizoplane	NA	319.108	1.04127	0.257861	14.4885	0.000141017	0.0160357	Bacteria	Proteobacteria	Alphaproteobacteria	Rhizobiales	Methylocystaceae	Pleomorphomonas	unclassified	NA
820086	Rhizoplane	NA	11.427	1.66909	0.428889	12.7174	0.000362276	0.0250085	Bacteria	Proteobacteria	Alphaproteobacteria	Sphingomonadales	Sphingomonadaceae	Novosphingobium	unclassified	NA
4145	Rhizoplane	NA	7.04894	1.33982	0.397591	10.4519	0.00122523	0.0487643	Bacteria	Spirochaetes	Spirochaetes	Spirochaetales	Spirochaetaceae	Spirochaeta	aurantia	fermentation / chemoheterotrophy
208315	Rhizoplane	NA	22.9733	2.83291	0.729195	11.0605	0.000881868	0.0389982	Bacteria	Cyanobacteria	Oscillatoriophycideae	Oscillatoriales	Phormidiaceae	Phormidium	unclassified	cyanobacteria / oxygenic_photoautotrophy / photoautotrophy / phototrophy
16925	Rhizoplane	NA	14.0935	2.80864	0.65072	11.8455	0.00057801	0.030673	Bacteria	Firmicutes	Clostridia	Clostridiales	Ruminococcaceae	unclassified	unclassified	NA
680509	Rhizoplane	NA	65.5388	2.07099	0.397231	17.7201	2.55913e-05	0.00509267	Bacteria	Proteobacteria	Betaproteobacteria	Rhodocyclales	Rhodocyclaceae	Uliginosibacterium	unclassified	none
687940	Rhizoplane	NA	48.7844	1.72443	0.407451	12.4932	0.00040843	0.0250085	Bacteria	Proteobacteria	Gammaproteobacteria	Enterobacteriales	Enterobacteriaceae	Enterobacter	unclassified	NA
153442	Rhizoplane	NA	7.59657	1.399	0.38109	11.1695	0.000831518	0.0389346	Bacteria	Verrucomicrobia	Opitutae	Opitutales	Opitutaceae	Opitutus	unclassified	NA
1051459	Rhizoplane	NA	7.7054	-1.09037	0.297394	12.8398	0.000339324	0.0250085	Bacteria	Proteobacteria	Betaproteobacteria	Burkholderiales	Comamonadaceae	unclassified	unclassified	NA
559099	Rhizoplane	NA	10.3419	1.3428	0.370137	10.8538	0.000985912	0.0413045	Bacteria	Proteobacteria	Betaproteobacteria	Rhodocyclales	Rhodocyclaceae	Propionivibrio	unclassified	fermentation / chemoheterotrophy
1058954	Rhizoplane	NA	121.99	1.3396	0.307771	14.6326	0.000130635	0.0160357	Bacteria	Proteobacteria	Betaproteobacteria	Rhodocyclales	Rhodocyclaceae	Propionivibrio	unclassified	fermentation / chemoheterotrophy
New.ReferenceOTU2833	Rhizoplane	NA	10.9158	3.75009	0.675978	13.9878	0.000183999	0.0183079	Bacteria	Proteobacteria	Deltaproteobacteria	Desulfovibrionales	Desulfovibrionaceae	Desulfovibrio	mexicanus	sulfate_respiration / respiration_of_sulfur_compounds / fumarate_respiration
New.ReferenceOTU145	Rhizoplane	NA	30.8238	1.63778	0.418439	12.6005	0.000385642	0.0250085	Bacteria	Spirochaetes	Spirochaetes	Spirochaetales	Spirochaetaceae	Treponema	unclassified	none
New.ReferenceOTU2492	Rhizoplane	NA	19.9484	3.45911	0.647022	21.5745	3.40353e-06	0.000974358	Bacteria	Chloroflexi	Chloroflexi	[Roseiflexales]	unclassified	unclassified	unclassified	NA
New.ReferenceOTU213	Rhizoplane	NA	46.4278	1.57255	0.4873	15.5989	7.83015e-05	0.0124656	Bacteria	Bacteroidetes	Bacteroidia	Bacteroidales	Bacteroidaceae	unclassified	unclassified	none
New.ReferenceOTU1955	Rhizoplane	NA	20.7153	1.45689	0.405527	12.6192	0.000381811	0.0250085	Bacteria	Proteobacteria	Deltaproteobacteria	Syntrophobacterales	Syntrophobacteraceae	Syntrophobacter	unclassified	sulfate_respiration / respiration_of_sulfur_compounds
New.ReferenceOTU2451	Rhizoplane	NA	7.3532	3.54367	0.634398	21.9683	2.77192e-06	0.000974358	Bacteria	Firmicutes	Clostridia	Clostridiales	Veillonellaceae	unclassified	unclassified	NA
114072	Endosphere	NA	25.9011	1.06688	0.315162	10.7314	0.00105335	0.023416	Bacteria	Proteobacteria	Deltaproteobacteria	Desulfobacterales	Desulfobulbaceae	Desulfobulbus	unclassified	NA
4017244	Endosphere	NA	19.2138	-0.939325	0.257655	11.828	0.000583468	0.0151186	Bacteria	Spirochaetes	[Leptospirae]	[Leptospirales]	Leptospiraceae	Turneriella	unclassified	NA
130872	Endosphere	NA	22.8827	2.06046	0.405011	21.3481	3.83e-06	0.000415199	Bacteria	Firmicutes	Clostridia	OPB54	unclassified	unclassified	unclassified	NA
586356	Endosphere	NA	14.9423	1.56627	0.315076	21.5806	3.39264e-06	0.000415199	Bacteria	Firmicutes	Clostridia	Clostridiales	unclassified	unclassified	unclassified	none
335316	Endosphere	NA	100.182	1.20717	0.286404	14.8453	0.000116701	0.00449576	Bacteria	Firmicutes	Clostridia	Clostridiales	Veillonellaceae	unclassified	unclassified	none
736463	Endosphere	NA	5.0917	0.985279	0.298366	9.69382	0.00184889	0.0352102	Bacteria	Acidobacteria	Solibacteres	Solibacterales	Solibacteraceae	Candidatus Solibacter	unclassified	NA
141751	Endosphere	NA	6.95629	2.82344	0.646606	17.5534	2.79347e-05	0.00161651	Bacteria	Firmicutes	Clostridia	Clostridiales	Veillonellaceae	unclassified	unclassified	none
1140817	Endosphere	NA	1.91959	-1.45127	0.436345	9.35654	0.00222192	0.0399451	Bacteria	Chloroflexi	Anaerolineae	SBR1031	SJA-101	unclassified	unclassified	NA
585949	Endosphere	NA	34.4108	2.63823	0.429473	29.4925	5.61349e-08	1.81652e-05	Bacteria	Proteobacteria	Deltaproteobacteria	Desulfovibrionales	Desulfovibrionaceae	Desulfovibrio	unclassified	sulfate_respiration / respiration_of_sulfur_compounds
738779	Endosphere	NA	29.0295	0.795266	0.256333	9.03334	0.002651	0.0461217	Bacteria	Proteobacteria	Betaproteobacteria	Rhodocyclales	Rhodocyclaceae	Dechloromonas	unclassified	aerobic_chemoheterotrophy / nitrate_respiration / nitrate_reduction / nitrogen_respiration / chlorate_reducers / chemoheterotrophy
829953	Endosphere	NA	315.91	2.37882	0.455073	20.8578	4.94669e-06	0.000444652	Bacteria	Spirochaetes	Spirochaetes	Spirochaetales	Spirochaetaceae	Treponema	unclassified	none
281783	Endosphere	NA	2.70701	1.63206	0.467925	12.5803	0.00038984	0.0114684	Bacteria	Proteobacteria	Alphaproteobacteria	Rhodospirillales	Rhodospirillaceae	Azospirillum	unclassified	NA
74124	Endosphere	NA	25.958	2.13171	0.555941	9.83412	0.00171304	0.0341322	Bacteria	Proteobacteria	Alphaproteobacteria	Ellin329	unclassified	unclassified	unclassified	none
243306	Endosphere	NA	148.744	1.66072	0.298281	28.6207	8.80372e-08	2.37407e-05	Bacteria	Proteobacteria	Deltaproteobacteria	Desulfovibrionales	Desulfovibrionaceae	Desulfovibrio	unclassified	sulfate_respiration / respiration_of_sulfur_compounds
4390466	Endosphere	NA	77.1501	0.737818	0.220916	10.3349	0.00130539	0.0274302	Bacteria	Bacteroidetes	Bacteroidia	Bacteroidales	unclassified	unclassified	unclassified	none
694856	Endosphere	NA	425.943	1.44468	0.28751	22.0287	2.68597e-06	0.000395082	Bacteria	Proteobacteria	Alphaproteobacteria	Rhizobiales	Methylocystaceae	Pleomorphomonas	unclassified	NA
248468	Endosphere	NA	151.089	0.678627	0.195827	11.606	0.000657402	0.0163643	Bacteria	Actinobacteria	Actinobacteria	Actinomycetales	Micromonosporaceae	unclassified	unclassified	NA
160655	Endosphere	NA	47.537	1.93792	0.557249	10.8046	0.00101251	0.0230737	Bacteria	Proteobacteria	Epsilonproteobacteria	Campylobacterales	Helicobacteraceae	unclassified	unclassified	none
833216	Endosphere	NA	30.3688	1.81746	0.380445	17.7984	2.45592e-05	0.00152834	Bacteria	Firmicutes	Clostridia	Clostridiales	Lachnospiraceae	Coprococcus	unclassified	NA
820086	Endosphere	NA	3.63224	1.6878	0.485134	10.7146	0.00106295	0.023416	Bacteria	Proteobacteria	Alphaproteobacteria	Sphingomonadales	Sphingomonadaceae	Novosphingobium	unclassified	NA
813418	Endosphere	NA	80.0487	0.763541	0.235373	9.19827	0.00242245	0.0430716	Bacteria	Proteobacteria	Alphaproteobacteria	Sphingomonadales	Sphingomonadaceae	Novosphingobium	unclassified	NA
586914	Endosphere	NA	5.37732	1.64146	0.405484	17.0745	3.59422e-05	0.00200533	Bacteria	Proteobacteria	Deltaproteobacteria	Desulfuromonadales	Geobacteraceae	Geobacter	unclassified	iron_respiration
7346	Endosphere	NA	29.2979	-1.4134	0.388662	11.1946	0.000820336	0.0195192	Bacteria	Proteobacteria	Betaproteobacteria	Burkholderiales	Oxalobacteraceae	unclassified	unclassified	NA
21532	Endosphere	NA	4.79427	1.41374	0.407373	9.69298	0.00184973	0.0352102	Bacteria	Proteobacteria	Betaproteobacteria	Rhodocyclales	Rhodocyclaceae	Uliginosibacterium	unclassified	none
4409981	Endosphere	NA	18.3889	2.18278	0.622561	10.5499	0.00116197	0.0250675	Bacteria	Spirochaetes	Spirochaetes	Spirochaetales	Spirochaetaceae	Treponema	unclassified	none
588703	Endosphere	NA	22.2142	1.27128	0.271226	21.0955	4.36951e-06	0.000415875	Bacteria	Proteobacteria	Deltaproteobacteria	Desulfuromonadales	Geobacteraceae	Geobacter	unclassified	iron_respiration
583086	Endosphere	NA	13.1309	2.09586	0.492186	14.4135	0.000146744	0.00516156	Bacteria	Firmicutes	Clostridia	Clostridiales	Veillonellaceae	Sporomusa	unclassified	dark_hydrogen_oxidation / reductive_acetogenesis
571895	Endosphere	NA	33.3715	0.948919	0.261038	12.5003	0.000406884	0.011756	Bacteria	Proteobacteria	Deltaproteobacteria	Desulfuromonadales	Geobacteraceae	Geobacter	unclassified	iron_respiration
56717	Endosphere	NA	3.95007	1.48064	0.452995	10.3405	0.00130144	0.0274302	Archaea	Crenarchaeota	MCG	pGrfC26	unclassified	unclassified	unclassified	NA
1052930	Endosphere	NA	48.5072	1.22452	0.316006	13.5432	0.000233131	0.00785846	Bacteria	Proteobacteria	Gammaproteobacteria	Xanthomonadales	Xanthomonadaceae	unclassified	unclassified	NA
547017	Endosphere	NA	15.5722	1.63951	0.316919	23.8751	1.02792e-06	0.000184797	Bacteria	Firmicutes	Clostridia	Clostridiales	Veillonellaceae	unclassified	unclassified	none
16925	Endosphere	NA	7.46584	2.44719	0.604744	13.3483	0.000258661	0.00854108	Bacteria	Firmicutes	Clostridia	Clostridiales	Ruminococcaceae	unclassified	unclassified	none
561008	Endosphere	NA	10.8101	1.72595	0.429146	14.6793	0.000127439	0.00468629	Bacteria	Chlorobi	Ignavibacteria	Ignavibacteriales	Ignavibacteriaceae	unclassified	unclassified	none
680509	Endosphere	NA	27.8634	1.90366	0.351312	21.3385	3.84919e-06	0.000415199	Bacteria	Proteobacteria	Betaproteobacteria	Rhodocyclales	Rhodocyclaceae	Uliginosibacterium	unclassified	none
1053194	Endosphere	NA	17.79	-0.849911	0.260111	9.80486	0.00174051	0.0341322	Bacteria	Proteobacteria	Gammaproteobacteria	Xanthomonadales	Sinobacteraceae	unclassified	unclassified	NA
687940	Endosphere	NA	39.0652	1.89629	0.491808	9.62453	0.00191995	0.0361219	Bacteria	Proteobacteria	Gammaproteobacteria	Enterobacteriales	Enterobacteriaceae	Enterobacter	unclassified	NA
527719	Endosphere	NA	104.626	1.16631	0.254237	19.8561	8.34979e-06	0.000711051	Bacteria	Proteobacteria	Deltaproteobacteria	Desulfuromonadales	Geobacteraceae	Geobacter	unclassified	iron_respiration
2349208	Endosphere	NA	5.82252	2.83314	0.69421	11.747	0.000609412	0.0154067	Bacteria	Firmicutes	Clostridia	Clostridiales	Ruminococcaceae	unclassified	unclassified	none
4480305	Endosphere	NA	26.0435	1.94655	0.418369	17.5507	2.79742e-05	0.00161651	Bacteria	Firmicutes	Clostridia	Clostridiales	Veillonellaceae	Sporomusa	unclassified	dark_hydrogen_oxidation / reductive_acetogenesis
4341174	Endosphere	NA	4.3347	2.75324	0.538441	24.5242	7.33833e-07	0.000148418	Bacteria	Fibrobacteres	TG3	TG3-1	TSCOR003-O20	unclassified	unclassified	none
586655	Endosphere	NA	5.87041	1.12104	0.362138	9.46647	0.00209261	0.0389178	Bacteria	Proteobacteria	Deltaproteobacteria	Desulfuromonadales	Geobacteraceae	Geobacter	unclassified	iron_respiration
271588	Endosphere	NA	30.0272	1.73009	0.399891	16.8602	4.02367e-05	0.00210009	Bacteria	Bacteroidetes	Bacteroidia	Bacteroidales	unclassified	unclassified	unclassified	none
577518	Endosphere	NA	63.9313	1.52686	0.330371	19.2986	1.11791e-05	0.000904388	Bacteria	Bacteroidetes	Bacteroidia	Bacteroidales	unclassified	unclassified	unclassified	none
749563	Endosphere	NA	15.5486	1.38786	0.362632	13.2608	0.000271018	0.00859818	Bacteria	Actinobacteria	Actinobacteria	Actinomycetales	Microbacteriaceae	unclassified	unclassified	NA
513979	Endosphere	NA	16.7231	1.87546	0.414834	17.8356	2.40839e-05	0.00152834	Bacteria	Fibrobacteres	TG3	TG3-1	TSCOR003-O20	unclassified	unclassified	none
4430284	Endosphere	NA	8.50433	4.1955	0.645808	22.6299	1.96407e-06	0.000317786	Bacteria	Proteobacteria	Deltaproteobacteria	Desulfuromonadales	Geobacteraceae	Geobacter	unclassified	iron_respiration
317224	Endosphere	NA	37.5566	1.56784	0.371396	15.4219	8.5984e-05	0.00339322	Bacteria	Firmicutes	Clostridia	Clostridiales	Christensenellaceae	unclassified	unclassified	NA
580869	Endosphere	NA	23.3288	1.06933	0.295823	12.3363	0.000444231	0.0126099	Bacteria	Proteobacteria	Deltaproteobacteria	Syntrophobacterales	Syntrophaceae	Desulfomonile	unclassified	NA
584947	Endosphere	NA	3.10454	1.41635	0.439969	10.2477	0.00136856	0.0283889	Bacteria	Proteobacteria	Alphaproteobacteria	Sphingomonadales	Sphingomonadaceae	unclassified	unclassified	NA
591475	Endosphere	NA	6.9077	3.00028	0.621359	16.7174	4.3381e-05	0.00214179	Bacteria	Firmicutes	Clostridia	Clostridiales	Ruminococcaceae	unclassified	unclassified	none
579757	Endosphere	NA	118.341	0.919481	0.255209	11.9284	0.00055284	0.0149082	Bacteria	Proteobacteria	Deltaproteobacteria	Desulfuromonadales	Geobacteraceae	Geobacter	unclassified	iron_respiration
559099	Endosphere	NA	26.9574	2.13377	0.312991	39.8615	2.72624e-10	4.41106e-07	Bacteria	Proteobacteria	Betaproteobacteria	Rhodocyclales	Rhodocyclaceae	Propionivibrio	unclassified	fermentation / chemoheterotrophy
578832	Endosphere	NA	5.20486	2.04452	0.479208	16.7043	4.3683e-05	0.00214179	Bacteria	Actinobacteria	Actinobacteria	Actinomycetales	Cellulomonadaceae	Actinotalea	unclassified	none
582558	Endosphere	NA	32.8972	1.40571	0.393083	9.79391	0.00175091	0.0341322	Bacteria	Proteobacteria	Epsilonproteobacteria	Campylobacterales	Helicobacteraceae	Sulfuricurvum	kujiense	dark_sulfide_oxidation / dark_sulfur_oxidation / dark_thiosulfate_oxidation / dark_oxidation_of_sulfur_compounds
1058954	Endosphere	NA	107.364	1.98609	0.310281	30.7182	2.98351e-08	1.24697e-05	Bacteria	Proteobacteria	Betaproteobacteria	Rhodocyclales	Rhodocyclaceae	Propionivibrio	unclassified	fermentation / chemoheterotrophy
849160	Endosphere	NA	25.8519	1.9685	0.43256	16.6462	4.50398e-05	0.00214336	Bacteria	Firmicutes	Clostridia	Clostridiales	Veillonellaceae	Sporomusa	unclassified	dark_hydrogen_oxidation / reductive_acetogenesis
583768	Endosphere	NA	113.394	1.41533	0.327967	16.1341	5.90106e-05	0.00251261	Bacteria	Proteobacteria	Betaproteobacteria	Rhodocyclales	Rhodocyclaceae	Propionivibrio	unclassified	fermentation / chemoheterotrophy
592301	Endosphere	NA	132.06	-0.604048	0.147498	16.1831	5.75052e-05	0.00251261	Bacteria	Proteobacteria	Betaproteobacteria	Burkholderiales	Comamonadaceae	unclassified	unclassified	NA
1074625	Endosphere	NA	43.45	1.33503	0.301674	16.9959	3.74616e-05	0.00202043	Bacteria	Actinobacteria	Actinobacteria	Actinomycetales	Cellulomonadaceae	Actinotalea	unclassified	none
909520	Endosphere	NA	83.2097	0.88507	0.239218	13.2851	0.000267518	0.00859818	Bacteria	Proteobacteria	Deltaproteobacteria	Myxococcales	Myxococcaceae	Anaeromyxobacter	unclassified	NA
577176	Endosphere	NA	24.2863	1.25971	0.340645	12.0292	0.000523726	0.0146101	Bacteria	Chlorobi	Ignavibacteria	Ignavibacteriales	Ignavibacteriaceae	unclassified	unclassified	none
149163	Endosphere	NA	194.465	0.845016	0.246025	10.9722	0.000924867	0.0216875	Bacteria	Proteobacteria	Deltaproteobacteria	Desulfovibrionales	Desulfovibrionaceae	Desulfovibrio	putealis	sulfate_respiration / respiration_of_sulfur_compounds
817135	Endosphere	NA	1.58298	2.18577	0.610403	12.6595	0.00037366	0.011196	Bacteria	Proteobacteria	Deltaproteobacteria	Desulfovibrionales	Desulfovibrionaceae	Desulfovibrio	unclassified	sulfate_respiration / respiration_of_sulfur_compounds
New.ReferenceOTU453	Endosphere	NA	6.93927	1.92844	0.49319	12.7672	0.000352743	0.0107687	Bacteria	Firmicutes	Clostridia	Clostridiales	unclassified	unclassified	unclassified	none
New.ReferenceOTU855	Endosphere	NA	7.25058	1.54571	0.362282	17.8646	2.37197e-05	0.00152834	Bacteria	Spirochaetes	Spirochaetes	Spirochaetales	Spirochaetaceae	HAW-RM37	unclassified	none
New.ReferenceOTU1305	Endosphere	NA	14.5412	2.55925	0.462668	26.401	2.77392e-07	6.41173e-05	Bacteria	Firmicutes	Clostridia	Clostridiales	Christensenellaceae	unclassified	unclassified	NA
New.ReferenceOTU115	Endosphere	NA	8.02162	2.73337	0.663681	14.7492	0.000122799	0.00462066	Bacteria	Proteobacteria	Alphaproteobacteria	Ellin329	unclassified	unclassified	unclassified	none
New.ReferenceOTU3139	Endosphere	NA	10.6012	1.19669	0.335848	11.9708	0.000540398	0.0148197	Bacteria	Chloroflexi	Anaerolineae	Anaerolineales	Anaerolinaceae	Anaerolinea	unclassified	NA
New.ReferenceOTU1939	Endosphere	NA	53.0732	0.888149	0.232327	13.5645	0.000230505	0.00785846	Bacteria	Chloroflexi	Anaerolineae	SBR1031	oc28	unclassified	unclassified	NA
New.ReferenceOTU1653	Endosphere	NA	3.60585	-1.27986	0.306855	17.9973	2.21222e-05	0.00152834	Bacteria	Chloroflexi	Anaerolineae	GCA004	unclassified	unclassified	unclassified	NA
New.ReferenceOTU1352	Endosphere	NA	259.195	1.56088	0.260793	32.0602	1.49469e-08	1.2092e-05	Bacteria	Chloroflexi	Anaerolineae	SBR1031	SHA-31	unclassified	unclassified	NA
New.ReferenceOTU145	Endosphere	NA	76.2398	2.58135	0.436269	30.6547	3.08273e-08	1.24697e-05	Bacteria	Spirochaetes	Spirochaetes	Spirochaetales	Spirochaetaceae	Treponema	unclassified	none
New.ReferenceOTU561	Endosphere	NA	90.109	0.967929	0.272466	10.9311	0.000945625	0.0218574	Bacteria	Verrucomicrobia	Opitutae	Opitutales	Opitutaceae	unclassified	unclassified	NA
New.ReferenceOTU1904	Endosphere	NA	26.169	1.11184	0.321687	10.7007	0.00107094	0.023416	Bacteria	Fibrobacteres	TG3	TG3-1	TSCOR003-O20	unclassified	unclassified	none
New.ReferenceOTU2779	Endosphere	NA	5.91609	1.43921	0.416337	11.4501	0.000714885	0.0175255	Bacteria	Firmicutes	Clostridia	Clostridiales	Ruminococcaceae	unclassified	unclassified	none
New.ReferenceOTU15	Endosphere	NA	2.02555	-1.17146	0.387227	9.07841	0.00258645	0.0454877	Bacteria	Chloroflexi	Anaerolineae	H39	unclassified	unclassified	unclassified	NA
New.ReferenceOTU213	Endosphere	NA	28.1175	2.11119	0.490254	15.6305	7.70031e-05	0.00311477	Bacteria	Bacteroidetes	Bacteroidia	Bacteroidales	Bacteroidaceae	unclassified	unclassified	NA
New.ReferenceOTU1176	Endosphere	NA	4.98974	1.44732	0.423275	11.8115	0.000588672	0.0151186	Bacteria	Chlorobi	Ignavibacteria	Ignavibacteriales	Ignavibacteriaceae	unclassified	unclassified	none
New.ReferenceOTU1553	Endosphere	NA	38.5739	1.32626	0.316894	16.3376	5.30025e-05	0.00238217	Bacteria	Proteobacteria	Deltaproteobacteria	Syntrophobacterales	Syntrophobacteraceae	Syntrophobacter	unclassified	sulfate_respiration / respiration_of_sulfur_compounds
New.ReferenceOTU1398	Endosphere	NA	394.952	1.46912	0.334344	16.4271	5.05565e-05	0.00233715	Bacteria	Chloroflexi	Anaerolineae	SBR1031	A4b	unclassified	unclassified	NA
New.ReferenceOTU2706	Endosphere	NA	3.73901	1.589	0.395993	14.5828	0.000134135	0.00482289	Bacteria	Proteobacteria	Deltaproteobacteria	Desulfovibrionales	Desulfovibrionaceae	Desulfovibrio	unclassified	sulfate_respiration / respiration_of_sulfur_compounds
New.ReferenceOTU1558	Endosphere	NA	9.49172	1.59921	0.486926	11.3834	0.000741015	0.017895	Bacteria	Bacteroidetes	Bacteroidia	Bacteroidales	unclassified	unclassified	unclassified	none
New.ReferenceOTU819	Endosphere	NA	17.3877	1.76442	0.379695	18.7626	1.48041e-05	0.00114062	Bacteria	Firmicutes	Clostridia	Clostridiales	Ruminococcaceae	unclassified	unclassified	none
New.ReferenceOTU3179	Endosphere	NA	10.4412	2.11426	0.56802	11.8483	0.00057715	0.0151186	Bacteria	Firmicutes	Clostridia	Clostridiales	Veillonellaceae	unclassified	unclassified	none
New.ReferenceOTU1280	Endosphere	NA	96.7287	-0.684278	0.16928	15.8284	6.93549e-05	0.00287734	Bacteria	Chloroflexi	Chloroflexi	[Roseiflexales]	[Kouleothrixaceae]	unclassified	unclassified	NA
New.ReferenceOTU2415	Endosphere	NA	4.27505	1.73497	0.368316	21.0955	4.36942e-06	0.000415875	Bacteria	Proteobacteria	Alphaproteobacteria	Rhizobiales	Methylocystaceae	Pleomorphomonas	unclassified	NA
New.ReferenceOTU829	Endosphere	NA	28.3783	0.972892	0.292377	9.42786	0.00213714	0.0392942	Bacteria	Chloroflexi	Anaerolineae	SBR1031	oc28	unclassified	unclassified	NA
New.ReferenceOTU904	Endosphere	NA	29.176	0.883235	0.271083	10.1218	0.00146526	0.0300101	Bacteria	Spirochaetes	Spirochaetes	Sphaerochaetales	Sphaerochaetaceae	unclassified	unclassified	none
New.ReferenceOTU860	Endosphere	NA	36.0932	2.02495	0.482393	18.4021	1.7886e-05	0.00131543	Bacteria	Verrucomicrobia	Opitutae	Opitutales	Opitutaceae	Opitutus	unclassified	NA
New.CleanUp.ReferenceOTU102680	Endosphere	NA	2.66425	1.25837	0.345477	12.9033	0.000328006	0.010206	Bacteria	Proteobacteria	Deltaproteobacteria	Desulfovibrionales	Desulfovibrionaceae	Desulfovibrio	unclassified	sulfate_respiration / respiration_of_sulfur_compounds
New.CleanUp.ReferenceOTU339929	Endosphere	NA	2.78791	1.9698	0.639793	10.089	0.00149159	0.0301674	Bacteria	Firmicutes	Clostridia	Clostridiales	Ruminococcaceae	unclassified	unclassified	none
New.CleanUp.ReferenceOTU425851	Endosphere	NA	3.94385	1.10444	0.353472	9.36423	0.00221261	0.0399451	Bacteria	Actinobacteria	Actinobacteria	Actinomycetales	Thermomonosporaceae	unclassified	unclassified	NA
New.CleanUp.ReferenceOTU483882	Endosphere	NA	9.2174	2.2325	0.455135	21.5602	3.42892e-06	0.000415199	Bacteria	Proteobacteria	Deltaproteobacteria	Desulfovibrionales	Desulfovibrionaceae	Desulfovibrio	unclassified	sulfate_respiration / respiration_of_sulfur_compounds
