# Supplementary material for: Comparative Analysis of Root Microbiomes of Rice Cultivars with High and Low Methane Emissions Reveals Differences in Abundance of Methanogenic Archaea and Putative Upstream Fermenters
Source: mSystems. 2020 Feb 18;5(1):e00897-19. doi: 10.1128/mSystems.00897-19 (PMC7029222; doi:10.1128/mSystems.00897-19)
Supplement: DATA SET S2 [file mSystems.00897-19-sd002.xlsx]

## Sheet: Sheet1
Compartment	level	Phylum	Class	Order	Family	Genus	GeneRatio	BgRatio	pvalue	p.adjust	qvalue
RS	Phylum	Euryarchaeota	NA	NA	NA	NA	3/141	18/16061	0.000490688	0.00917523	0.00854374
RS	Phylum	Firmicutes	NA	NA	NA	NA	13/141	523/16061	0.000705787	0.00917523	0.00854374
RS	Class	Bacteroidetes	Bacteroidia	NA	NA	NA	6/141	143/16061	0.00164287	0.0230002	0.0195992
RS	Class	Euryarchaeota	Methanomicrobia	NA	NA	NA	2/141	5/16061	0.000752132	0.0157948	0.0134592
RS	Class	Firmicutes	Clostridia	NA	NA	NA	13/141	450/16061	0.000168192	0.00706405	0.0060195
RS	Order	Bacteroidetes	Bacteroidia	Bacteroidales	NA	NA	6/141	143/16061	0.00164287	0.0394253	0.0338387
RS	Order	Chloroflexi	Anaerolineae	Anaerolineales	NA	NA	4/141	64/16061	0.00240526	0.0394253	0.0338387
RS	Order	Deltaproteobacteria	Deltaproteobacteria	Syntrophobacterales	NA	NA	8/141	266/16061	0.00242617	0.0394253	0.0338387
RS	Order	Firmicutes	Clostridia	Clostridiales	NA	NA	13/141	415/16061	7.51024e-05	0.00488166	0.00418993
RS	Family	Actinobacteria	Actinobacteria	Actinomycetales	Nakamurellaceae	NA	2/141	9/16061	0.00264591	0.0433929	0.0356501
RS	Family	Bacteroidetes	Bacteroidia	Bacteroidales	BA008	NA	2/141	3/16061	0.000228264	0.0140121	0.0115118
RS	Family	Chloroflexi	Anaerolineae	Anaerolineales	Anaerolinaceae	NA	4/141	64/16061	0.00240526	0.0433929	0.0356501
RS	Family	Deltaproteobacteria	Deltaproteobacteria	Syntrophobacterales	Syntrophobacteraceae	NA	8/141	232/16061	0.0010248	0.0280112	0.0230131
RS	Family	Firmicutes	Clostridia	Clostridiales	Veillonellaceae	NA	6/141	106/16061	0.000341758	0.0140121	0.0115118
RS	Genus	Bacteroidetes	Bacteroidia	Bacteroidales	BA008	unclassified	2/141	3/16061	0.000228264	0.0159928	0.0120769
RS	Genus	Deltaproteobacteria	Deltaproteobacteria	Syntrophobacterales	Syntrophobacteraceae	Syntrophobacter	5/141	69/16061	0.000347669	0.0159928	0.0120769
RP	Phylum	Spirochaetes	NA	NA	NA	NA	2/20	59/15252	0.00267269	0.0267269	0.0225069
RP	Class	Spirochaetes	Spirochaetes	NA	NA	NA	2/20	45/15252	0.00156354	0.0156354	0.0115208
RP	Order	Betaproteobacteria	Betaproteobacteria	Rhodocyclales	NA	NA	3/20	300/15252	0.00670209	0.0274517	0.0185764
RP	Order	Cyanobacteria	Oscillatoriophycideae	Oscillatoriales	NA	NA	1/20	6/15252	0.00784335	0.0274517	0.0185764
RP	Order	Deltaproteobacteria	Deltaproteobacteria	Desulfovibrionales	NA	NA	2/20	96/15252	0.0069193	0.0274517	0.0185764
RP	Order	Spirochaetes	Spirochaetes	Spirochaetales	NA	NA	2/20	42/15252	0.00136301	0.0190822	0.0129128
RP	Family	Bacteroidetes	Bacteroidia	Bacteroidales	Bacteroidaceae	NA	1/20	6/15252	0.00784335	0.0235301	0.0115586
RP	Family	Betaproteobacteria	Betaproteobacteria	Rhodocyclales	Rhodocyclaceae	NA	3/20	300/15252	0.00670209	0.0235301	0.0115586
RP	Family	Cyanobacteria	Oscillatoriophycideae	Oscillatoriales	Phormidiaceae	NA	1/20	6/15252	0.00784335	0.0235301	0.0115586
RP	Family	Deltaproteobacteria	Deltaproteobacteria	Desulfovibrionales	Desulfovibrionaceae	NA	2/20	95/15252	0.00678046	0.0235301	0.0115586
RP	Family	Spirochaetes	Spirochaetes	Spirochaetales	Spirochaetaceae	NA	2/20	42/15252	0.00136301	0.0204452	0.0100433
RP	Genus	Bacteroidetes	Bacteroidia	Bacteroidales	Bacteroidaceae	unclassified	1/20	5/15252	0.0065402	0.0277958	0.00688442
RP	Genus	Betaproteobacteria	Betaproteobacteria	Rhodocyclales	Rhodocyclaceae	Propionivibrio	2/20	15/15252	0.000169787	0.00288638	0.000714893
RP	Genus	Cyanobacteria	Oscillatoriophycideae	Oscillatoriales	Phormidiaceae	Phormidium	1/20	4/15252	0.00523542	0.0277958	0.00688442
RP	Genus	Deltaproteobacteria	Deltaproteobacteria	Desulfovibrionales	Desulfovibrionaceae	Desulfovibrio	2/20	91/15252	0.00623811	0.0277958	0.00688442
RP	Genus	Gammaproteobacteria	Gammaproteobacteria	Enterobacteriales	Enterobacteriaceae	Enterobacter	1/20	7/15252	0.00914488	0.0310926	0.00770096
ES	Phylum	Fibrobacteres	NA	NA	NA	NA	3/93	40/13995	0.00234918	0.0117459	0.00741847
ES	Phylum	Firmicutes	NA	NA	NA	NA	19/93	491/13995	4.17481e-10	6.26222e-09	3.95508e-09
ES	Phylum	Spirochaetes	NA	NA	NA	NA	6/93	58/13995	2.24232e-06	1.68174e-05	1.06215e-05
ES	Class	Bacteroidetes	Bacteroidia	NA	NA	NA	5/93	141/13995	0.00247072	0.00840046	0.00468137
ES	Class	Chlorobi	Ignavibacteria	NA	NA	NA	3/93	25/13995	0.00058768	0.00249764	0.00139187
ES	Class	Fibrobacteres	TG3	NA	NA	NA	3/93	12/13995	5.9845e-05	0.000339122	0.000188984
ES	Class	Firmicutes	Clostridia	NA	NA	NA	19/93	423/13995	3.29664e-11	5.60428e-10	3.12313e-10
ES	Class	Spirochaetes	Spirochaetes	NA	NA	NA	5/93	44/13995	1.02887e-05	8.74543e-05	4.87361e-05
ES	Order	Alphaproteobacteria	Alphaproteobacteria	Ellin329	NA	NA	2/93	16/13995	0.00493406	0.0191195	0.0116859
ES	Order	Bacteroidetes	Bacteroidia	Bacteroidales	NA	NA	5/93	141/13995	0.00247072	0.0109418	0.00668767
ES	Order	Betaproteobacteria	Betaproteobacteria	Rhodocyclales	NA	NA	6/93	301/13995	0.0150676	0.0467096	0.0285492
ES	Order	Chlorobi	Ignavibacteria	Ignavibacteriales	NA	NA	3/93	25/13995	0.00058768	0.00303635	0.00185583
ES	Order	Deltaproteobacteria	Deltaproteobacteria	Desulfovibrionales	NA	NA	7/93	96/13995	3.35562e-06	5.20121e-05	3.17901e-05
ES	Order	Deltaproteobacteria	Deltaproteobacteria	Desulfuromonadales	NA	NA	7/93	159/13995	8.94631e-05	0.000693339	0.000423772
ES	Order	Fibrobacteres	TG3	TG3-1	NA	NA	3/93	11/13995	4.51009e-05	0.000466042	0.000284847
ES	Order	Firmicutes	Clostridia	Clostridiales	NA	NA	18/93	391/13995	7.80515e-11	2.4196e-09	1.47887e-09
ES	Order	Spirochaetes	Spirochaetes	Sphaerochaetales	NA	NA	1/93	1/13995	0.00664523	0.0228891	0.01399
ES	Order	Spirochaetes	Spirochaetes	Spirochaetales	NA	NA	4/93	41/13995	0.000153313	0.000950541	0.000580976
ES	Family	Actinobacteria	Actinobacteria	Actinomycetales	Cellulomonadaceae	NA	2/93	17/13995	0.00556786	0.0250554	0.0146523
ES	Family	Alphaproteobacteria	Alphaproteobacteria	Ellin329	unclassified	NA	2/93	16/13995	0.00493406	0.0250554	0.0146523
ES	Family	Bacteroidetes	Bacteroidia	Bacteroidales	unclassified	NA	4/93	104/13995	0.00506583	0.0250554	0.0146523
ES	Family	Betaproteobacteria	Betaproteobacteria	Rhodocyclales	Rhodocyclaceae	NA	6/93	301/13995	0.0150676	0.0484316	0.0283226
ES	Family	Chlorobi	Ignavibacteria	Ignavibacteriales	Ignavibacteriaceae	NA	3/93	23/13995	0.000456887	0.00293713	0.00171762
ES	Family	Deltaproteobacteria	Deltaproteobacteria	Desulfovibrionales	Desulfovibrionaceae	NA	7/93	95/13995	3.12773e-06	0.000120501	7.04685e-05
ES	Family	Deltaproteobacteria	Deltaproteobacteria	Desulfuromonadales	Geobacteraceae	NA	7/93	144/13995	4.77789e-05	0.00043001	0.000251468
ES	Family	Epsilonproteobacteria	Epsilonproteobacteria	Campylobacterales	Helicobacteraceae	NA	2/93	25/13995	0.0118663	0.0410755	0.0240208
ES	Family	Fibrobacteres	TG3	TG3-1	TSCOR003-O20	NA	3/93	10/13995	3.29593e-05	0.000370792	0.000216838
ES	Family	Firmicutes	Clostridia	Clostridiales	Ruminococcaceae	NA	6/93	72/13995	8.03341e-06	0.000120501	7.04685e-05
ES	Family	Firmicutes	Clostridia	Clostridiales	unclassified	NA	2/93	22/13995	0.00925563	0.0347086	0.0202974
ES	Family	Firmicutes	Clostridia	Clostridiales	Veillonellaceae	NA	7/93	106/13995	6.50154e-06	0.000120501	7.04685e-05
ES	Family	Spirochaetes	Spirochaetes	Sphaerochaetales	Sphaerochaetaceae	NA	1/93	1/13995	0.00664523	0.027185	0.0158977
ES	Family	Spirochaetes	Spirochaetes	Spirochaetales	Spirochaetaceae	NA	4/93	41/13995	0.000153313	0.00114985	0.000672426
ES	Genus	Actinobacteria	Actinobacteria	Actinomycetales	Cellulomonadaceae	Actinotalea	2/93	6/13995	0.000644028	0.00372105	0.0021091
ES	Genus	Alphaproteobacteria	Alphaproteobacteria	Ellin329	unclassified	unclassified	2/93	16/13995	0.00493406	0.0202633	0.0114853
ES	Genus	Alphaproteobacteria	Alphaproteobacteria	Rhizobiales	Methylocystaceae	Pleomorphomonas	2/93	30/13995	0.0168409	0.0460908	0.0261243
ES	Genus	Alphaproteobacteria	Alphaproteobacteria	Sphingomonadales	Sphingomonadaceae	Novosphingobium	2/93	25/13995	0.0118663	0.0362968	0.0205731
ES	Genus	Bacteroidetes	Bacteroidia	Bacteroidales	unclassified	unclassified	4/93	104/13995	0.00506583	0.0202633	0.0114853
ES	Genus	Betaproteobacteria	Betaproteobacteria	Rhodocyclales	Rhodocyclaceae	Propionivibrio	3/93	16/13995	0.000149423	0.001295	0.000734005
ES	Genus	Betaproteobacteria	Betaproteobacteria	Rhodocyclales	Rhodocyclaceae	Uliginosibacterium	2/93	16/13995	0.00493406	0.0202633	0.0114853
ES	Genus	Chlorobi	Ignavibacteria	Ignavibacteriales	Ignavibacteriaceae	unclassified	3/93	23/13995	0.000456887	0.00296977	0.00168327
ES	Genus	Deltaproteobacteria	Deltaproteobacteria	Desulfovibrionales	Desulfovibrionaceae	Desulfovibrio	7/93	91/13995	2.34086e-06	0.000121725	6.89937e-05
ES	Genus	Deltaproteobacteria	Deltaproteobacteria	Desulfuromonadales	Geobacteraceae	Geobacter	7/93	137/13995	3.47326e-05	0.000451524	0.000255925
ES	Genus	Fibrobacteres	TG3	TG3-1	TSCOR003-O20	unclassified	3/93	10/13995	3.29593e-05	0.000451524	0.000255925
ES	Genus	Firmicutes	Clostridia	Clostridiales	Ruminococcaceae	unclassified	6/93	72/13995	8.03341e-06	0.000208869	0.000118387
ES	Genus	Firmicutes	Clostridia	Clostridiales	unclassified	unclassified	3/93	22/13995	0.00925563	0.0300808	0.0170498
ES	Genus	Firmicutes	Clostridia	Clostridiales	Veillonellaceae	Sporomusa	4/93	15/13995	0.000121992	0.00126872	0.000719113
ES	Genus	Firmicutes	Clostridia	Clostridiales	Veillonellaceae	unclassified	5/93	77/13995	0.00170774	0.00888027	0.00503335
ES	Genus	Spirochaetes	[Leptospirae]	[Leptospirales]	Leptospiraceae	Turneriella	1/93	1/13995	0.00664523	0.0230368	0.0130573
ES	Genus	Spirochaetes	Spirochaetes	Sphaerochaetales	Sphaerochaetaceae	unclassified	1/93	1/13995	0.00664523	0.0230368	0.0130573
ES	Genus	Spirochaetes	Spirochaetes	Spirochaetales	Spirochaetaceae	Treponema	3/93	20/13995	0.000298377	0.00221651	0.00125632
ES	Genus	Spirochaetes	Spirochaetes	Spirochaetales	Spirochaetaceae	HAW-RM37	1/93	2/13995	0.0132468	0.0382685	0.0216906
